# Supplementary material for: Molecular phylogenetic data and seed coat anatomy resolve the generic position of some critical Chenopodioideae (Chenopodiaceae – Amaranthaceae) with reduced perianth segments
Source: PhytoKeys. 2018 Oct 24;(109):103–28. doi: 10.3897/phytokeys.109.28956 (PMC6209657; doi:10.3897/phytokeys.109.28956)
Supplement: XML Treatment for Neomonolepis [file phytokeys.109.28956-treatment1.xml]

<!DOCTYPE tp:taxon-treatment
  PUBLIC "-//TaxonX//DTD Taxonomic Treatment Publishing DTD v0 20100105//EN" "tax-treatment-NSO.dtd">
<tp:taxon-treatment xmlns:tp="http://www.plazi.org/taxpub"><tp:treatment-meta><kwd-group><label>Taxon classification</label><kwd><named-content xmlns:xlink="http://www.w3.org/1999/xlink" content-type="kingdom">Plantae</named-content></kwd><kwd><named-content xmlns:xlink="http://www.w3.org/1999/xlink" content-type="order">Caryophyllales</named-content></kwd><kwd><named-content xmlns:xlink="http://www.w3.org/1999/xlink" content-type="family">Amaranthaceae</named-content></kwd></kwd-group><mixed-citation publication-type="journal"><person-group><name><surname>Sukhorukov</surname><given-names>Alexander P.</given-names></name><name><surname>Nilova</surname><given-names>Maya V.</given-names></name><name><surname>Krinitsina</surname><given-names>Anastasiya A.</given-names></name><name><surname>Maxim A. Zaika</surname><given-names/></name><name><surname>Erst</surname><given-names>Andrey S.</given-names></name><name><surname>Shepherd</surname><given-names>Kelly A.</given-names></name></person-group><article-title>Molecular phylogenetic data and seed coat anatomy resolve the generic position of some critical <tp:taxon-name><tp:taxon-name-part taxon-name-part-type="subfamily">Chenopodioideae</tp:taxon-name-part></tp:taxon-name> (<tp:taxon-name><tp:taxon-name-part taxon-name-part-type="family">Chenopodiaceae</tp:taxon-name-part></tp:taxon-name> – <tp:taxon-name><tp:taxon-name-part taxon-name-part-type="family">Amaranthaceae</tp:taxon-name-part></tp:taxon-name>) with reduced perianth segments</article-title><source>PhytoKeys</source><day>24</day><month>10</month><year>2018</year><volume>2018</volume><issue>109</issue><fpage>103</fpage><lpage>128</lpage><pub-id pub-id-type="doi">10.3897/phytokeys.109.28956</pub-id></mixed-citation></tp:treatment-meta><tp:nomenclature><tp:taxon-name>
            <tp:taxon-name-part taxon-name-part-type="genus" reg="Neomonolepis">Neomonolepis</tp:taxon-name-part>
            <object-id xmlns:xlink="http://www.w3.org/1999/xlink" content-type="ipni" xlink:type="simple">urn:lsid:ipni.org:names:77191294-1</object-id>
          </tp:taxon-name><tp:taxon-authority>Sukhor.</tp:taxon-authority><tp:taxon-status xmlns:xlink="http://www.w3.org/1999/xlink" xlink:type="simple">gen. nov.</tp:taxon-status></tp:nomenclature><tp:treatment-sec sec-type="type species" id="SECID0EN6AK"><title>Type species.</title><p><italic><tp:taxon-name><tp:taxon-name-part taxon-name-part-type="genus" reg="Neomonolepis">Neomonolepis</tp:taxon-name-part><tp:taxon-name-part taxon-name-part-type="species" reg="spathulata">spathulata</tp:taxon-name-part></tp:taxon-name></italic> (A.Gray) Sukhor., comb. nov.</p></tp:treatment-sec><tp:treatment-sec sec-type="description" id="SECID0E56AK"><title>Description.</title><p>Annual, glabrous, branched or not; lateral branches if present ascending; leaves cauline (rosulate leaves absent), densely located, spatulate-oblong, with a short petiole up to 1 cm or sessile, entire; inflorescence leafy (bracts similar to stem leaves); flowers sessile or shortly pedicellate, unisexual intermixed in small glomerules (Figure <xref ref-type="fig" rid="F8">8</xref>); male flowers with 2-lobed hyaline perianth, stamens 1–2, anthers 0.10–0.15 mm long; female flowers without perianth, fruits 0.55–0.65 mm in diameter, almost round, with blackish papillate pericarp (when dry) that is easily raptured, styles 2(3); seeds 0.4 × 0.3 mm, reddish, with smooth surface, with small irregular pits (seen at a higher magnification), seed-coat testa with stalactites in the outer cell walls and reduced protoplast; embryo vertical.</p><fig id="F8" position="float" orientation="portrait"><label>Figure 8.</label><caption><p><abbrev xmlns:xlink="http://www.w3.org/1999/xlink" xlink:title="scanning electron microscope" id="ABBRID0EQABK" xlink:type="simple">SEM</abbrev> detail of the inflorescence of <italic><tp:taxon-name><tp:taxon-name-part taxon-name-part-type="genus" reg="Neomonolepis">Neomonolepis</tp:taxon-name-part><tp:taxon-name-part taxon-name-part-type="species" reg="spathulata">spathulata</tp:taxon-name-part></tp:taxon-name></italic>. Abbreviations: B – bract (stained in green), FF – female flowers (orange), MF –male flower (perianth stained in blue, stamen in yellow), S – stem.</p></caption><graphic xmlns:xlink="http://www.w3.org/1999/xlink" xlink:href="phytokeys-109-103-g008.jpg" position="float" orientation="portrait" xlink:type="simple" id="oo_237793.jpg"/></fig></tp:treatment-sec></tp:taxon-treatment>
