# Supplementary material for: Molecular phylogenetic data and seed coat anatomy resolve the generic position of some critical Chenopodioideae (Chenopodiaceae – Amaranthaceae) with reduced perianth segments
Source: PhytoKeys. 2018 Oct 24;(109):103–28. doi: 10.3897/phytokeys.109.28956 (PMC6209657; doi:10.3897/phytokeys.109.28956)
Supplement: XML Treatment for Neomonolepis spathulata [file phytokeys.109.28956-treatment2.xml]

<!DOCTYPE tp:taxon-treatment
  PUBLIC "-//TaxonX//DTD Taxonomic Treatment Publishing DTD v0 20100105//EN" "tax-treatment-NSO.dtd">
<tp:taxon-treatment xmlns:tp="http://www.plazi.org/taxpub"><tp:treatment-meta><kwd-group><label>Taxon classification</label><kwd><named-content xmlns:xlink="http://www.w3.org/1999/xlink" content-type="kingdom">Plantae</named-content></kwd><kwd><named-content xmlns:xlink="http://www.w3.org/1999/xlink" content-type="order">Caryophyllales</named-content></kwd><kwd><named-content xmlns:xlink="http://www.w3.org/1999/xlink" content-type="family">Amaranthaceae</named-content></kwd></kwd-group><mixed-citation publication-type="journal"><person-group><name><surname>Sukhorukov</surname><given-names>Alexander P.</given-names></name><name><surname>Nilova</surname><given-names>Maya V.</given-names></name><name><surname>Krinitsina</surname><given-names>Anastasiya A.</given-names></name><name><surname>Maxim A. Zaika</surname><given-names/></name><name><surname>Erst</surname><given-names>Andrey S.</given-names></name><name><surname>Shepherd</surname><given-names>Kelly A.</given-names></name></person-group><article-title>Molecular phylogenetic data and seed coat anatomy resolve the generic position of some critical <tp:taxon-name><tp:taxon-name-part taxon-name-part-type="subfamily">Chenopodioideae</tp:taxon-name-part></tp:taxon-name> (<tp:taxon-name><tp:taxon-name-part taxon-name-part-type="family">Chenopodiaceae</tp:taxon-name-part></tp:taxon-name> – <tp:taxon-name><tp:taxon-name-part taxon-name-part-type="family">Amaranthaceae</tp:taxon-name-part></tp:taxon-name>) with reduced perianth segments</article-title><source>PhytoKeys</source><day>24</day><month>10</month><year>2018</year><volume>2018</volume><issue>109</issue><fpage>103</fpage><lpage>128</lpage><pub-id pub-id-type="doi">10.3897/phytokeys.109.28956</pub-id></mixed-citation></tp:treatment-meta><tp:nomenclature><tp:taxon-name>
            <tp:taxon-name-part taxon-name-part-type="genus" reg="Neomonolepis">Neomonolepis</tp:taxon-name-part>
            <tp:taxon-name-part taxon-name-part-type="species" reg="spathulata">spathulata</tp:taxon-name-part>
            <object-id xmlns:xlink="http://www.w3.org/1999/xlink" content-type="ipni" xlink:type="simple">urn:lsid:ipni.org:names:77191295-1</object-id>
          </tp:taxon-name><tp:taxon-authority>(A.Gray) Sukhor.</tp:taxon-authority><tp:taxon-status xmlns:xlink="http://www.w3.org/1999/xlink" xlink:type="simple">comb. nov.</tp:taxon-status><tp:nomenclature-citation-list><tp:nomenclature-citation><tp:taxon-name>
                <tp:taxon-name-part taxon-name-part-type="genus" reg="Monolepis"/>
                <tp:taxon-name-part taxon-name-part-type="species" reg="spathulata"/>
              </tp:taxon-name><comment>≡ <tp:taxon-name><tp:taxon-name-part taxon-name-part-type="genus" reg="Monolepis">Monolepis</tp:taxon-name-part><tp:taxon-name-part taxon-name-part-type="species" reg="spathulata">spathulata</tp:taxon-name-part></tp:taxon-name> A.Gray, Proc. Amer. Acad. Arts 7: 389 (1868). Lectotype (Sukhorukov, designated here): [USA, California, Sierra Nevada], Mono Pass, 1866, <italic>H.N. Bolander 6373</italic> lower right-hand specimen (GH00037208 [image]!, isolectotypes MO-216255 [image]! NY01085540 [image]! US00921387 [image]! YU064591 [image]!). </comment></tp:nomenclature-citation><tp:nomenclature-citation><tp:taxon-name>
                <tp:taxon-name-part taxon-name-part-type="genus" reg="Blitum"/>
                <tp:taxon-name-part taxon-name-part-type="species" reg="spathulatum"/>
              </tp:taxon-name><comment>≡ <tp:taxon-name><tp:taxon-name-part taxon-name-part-type="genus" reg="Blitum">Blitum</tp:taxon-name-part><tp:taxon-name-part taxon-name-part-type="species" reg="spathulatum">spathulatum</tp:taxon-name-part></tp:taxon-name> (A.Gray) S.Fuentes, Uotila et Borsch, Willdenowia 42(1): 17 (2012). </comment></tp:nomenclature-citation></tp:nomenclature-citation-list></tp:nomenclature><tp:treatment-sec sec-type="Morphological notes" id="SECID0EJDBK"><title>Morphological notes.</title><p>As <italic><tp:taxon-name><tp:taxon-name-part taxon-name-part-type="genus" reg="Neomonolepis">Neomonolepis</tp:taxon-name-part></tp:taxon-name></italic> is a monotypic genus, the description of <italic><tp:taxon-name><tp:taxon-name-part taxon-name-part-type="genus" reg="Neomonolepis">N.</tp:taxon-name-part><tp:taxon-name-part taxon-name-part-type="species" reg="spathulata">spathulata</tp:taxon-name-part></tp:taxon-name></italic> corresponds to the generic description above. <italic><tp:taxon-name><tp:taxon-name-part taxon-name-part-type="genus" reg="Neomonolepis">Neomonolepis</tp:taxon-name-part><tp:taxon-name-part taxon-name-part-type="species" reg="spathulata">spathulata</tp:taxon-name-part></tp:taxon-name></italic> is morphologically distant from all <tp:taxon-name><tp:taxon-name-part taxon-name-part-type="tribe">Dysphanieae</tp:taxon-name-part></tp:taxon-name> (<italic><tp:taxon-name><tp:taxon-name-part taxon-name-part-type="genus" reg="Teloxys">Teloxys</tp:taxon-name-part></tp:taxon-name></italic>, <italic><tp:taxon-name><tp:taxon-name-part taxon-name-part-type="genus" reg="Suckleya">Suckleya</tp:taxon-name-part></tp:taxon-name></italic> A.Gray, <italic><tp:taxon-name><tp:taxon-name-part taxon-name-part-type="genus" reg="Dysphania">Dysphania</tp:taxon-name-part></tp:taxon-name></italic> R.Br. and <italic><tp:taxon-name><tp:taxon-name-part taxon-name-part-type="genus" reg="Cycloloma">Cycloloma</tp:taxon-name-part></tp:taxon-name></italic> Moq.) in being glabrous in all parts (vs. glandular and/or simple hairs), having unisexual flowers (vs. bisexual or polygamous) and ‘stalactite’ seed-coat testa (vs. ‘non-stalactite’). For this reason, we prefer to refer to the clade with the above-mentioned genera as the ‘<tp:taxon-name><tp:taxon-name-part taxon-name-part-type="tribe">Dysphanieae</tp:taxon-name-part></tp:taxon-name> + <tp:taxon-name><tp:taxon-name-part taxon-name-part-type="genus" reg="Neomonolepis">Neomonolepis</tp:taxon-name-part></tp:taxon-name>’ clade.</p></tp:treatment-sec><tp:treatment-sec sec-type="Typification" id="SECID0EYFBK"><title>Typification.</title><p>The type specimen lodged at GH contains several plants collected from different areas in California and almost all of them were collected after the description of <italic><tp:taxon-name><tp:taxon-name-part taxon-name-part-type="genus" reg="Monolepis">Monolepis</tp:taxon-name-part><tp:taxon-name-part taxon-name-part-type="species" reg="spathulata">spathulata</tp:taxon-name-part></tp:taxon-name></italic> (<xref ref-type="bibr" rid="B17">Gray 1868</xref>). The lectotype selected here (lower right-hand specimen on the GH00037208 sheet) is a part of original material cited in the protologue as “Sierra Nevada, at Mono Pass, in loose soil, Bolander” (<xref ref-type="bibr" rid="B17">Gray 1868</xref>) and it is chosen in accordance with Art. 9 of ICN (<xref ref-type="bibr" rid="B60">Turland et al. 2018</xref>). The description of the species is consistent with the image of the lectotype. <xref ref-type="bibr" rid="B17">Gray (1868)</xref> also noted that the seeds of <italic><tp:taxon-name><tp:taxon-name-part taxon-name-part-type="genus" reg="Monolepis">Monolepis</tp:taxon-name-part><tp:taxon-name-part taxon-name-part-type="species" reg="spathulata">spathulata</tp:taxon-name-part></tp:taxon-name></italic> are notably smaller than those of <italic><tp:taxon-name><tp:taxon-name-part taxon-name-part-type="genus" reg="Monolepis">M.</tp:taxon-name-part><tp:taxon-name-part taxon-name-part-type="species" reg="chenopodioides">chenopodioides</tp:taxon-name-part></tp:taxon-name></italic> [= <italic><tp:taxon-name><tp:taxon-name-part taxon-name-part-type="genus" reg="Blitum">Blitum</tp:taxon-name-part><tp:taxon-name-part taxon-name-part-type="species" reg="nuttallianum">nuttallianum</tp:taxon-name-part></tp:taxon-name></italic>]. The small seed dimensions of <italic><tp:taxon-name><tp:taxon-name-part taxon-name-part-type="genus" reg="Neomonolepis">Neomonolepis</tp:taxon-name-part><tp:taxon-name-part taxon-name-part-type="species" reg="spathulata">spathulata</tp:taxon-name-part></tp:taxon-name></italic> (0.4 × 0.3 mm) are similar to those observed in many Australian <italic><tp:taxon-name><tp:taxon-name-part taxon-name-part-type="genus" reg="Dysphania">Dysphania</tp:taxon-name-part></tp:taxon-name></italic> (<xref ref-type="bibr" rid="B67">Wilson 1984</xref> sub <italic><tp:taxon-name><tp:taxon-name-part taxon-name-part-type="genus" reg="Chenopodium">Chenopodium</tp:taxon-name-part></tp:taxon-name></italic>; <xref ref-type="bibr" rid="B51">Sukhorukov 2014</xref>).</p></tp:treatment-sec><tp:treatment-sec sec-type="distribution" id="SECID0E2IBK"><title>Distribution.</title><p>South-western North America (USA, North Mexico).</p></tp:treatment-sec><tp:treatment-sec sec-type="etymology" id="SECID0EAJBK"><title>Etymology.</title><p>The new generic name is composed by the prefix “neo” (new) and the core name <italic><tp:taxon-name><tp:taxon-name-part taxon-name-part-type="genus" reg="Monolepis">Monolepis</tp:taxon-name-part></tp:taxon-name></italic>.</p></tp:treatment-sec><ref-list><ref id="B17"><mixed-citation xmlns:xlink="http://www.w3.org/1999/xlink" xlink:type="simple"><person-group><name name-style="western"><surname>Gray</surname><given-names>A</given-names></name></person-group> (<year>1868</year>) <article-title>Characters of new plants of California and elsewhere, principally of those collected by H.N. Bolander in the State Geological Survey.</article-title><source>Proceedings of the American Academy of Arts and Sciences</source><volume>7</volume>: <fpage>327</fpage>–<lpage>401</lpage>. <ext-link xlink:type="simple" ext-link-type="doi" xlink:href="10.2307/20179569">https://doi.org/10.2307/20179569</ext-link></mixed-citation></ref><ref id="B60"><mixed-citation xmlns:xlink="http://www.w3.org/1999/xlink" xlink:type="simple"><person-group><name name-style="western"><surname>Turland</surname><given-names>NJ</given-names></name><name name-style="western"><surname>Wiersema</surname><given-names>JH</given-names></name><name name-style="western"><surname>Barrie</surname><given-names>FR</given-names></name><name name-style="western"><surname>Greuter</surname><given-names>W</given-names></name><name name-style="western"><surname>Hawksworth</surname><given-names>DL</given-names></name><name name-style="western"><surname>Herendeen</surname><given-names>PS</given-names></name><name name-style="western"><surname>Knapp</surname><given-names>S</given-names></name><name name-style="western"><surname>Kusber</surname><given-names>WH</given-names></name><name name-style="western"><surname>Li</surname><given-names>DZ</given-names></name><name name-style="western"><surname>Marhold</surname><given-names>K</given-names></name><name name-style="western"><surname>May</surname><given-names>TW</given-names></name><name name-style="western"><surname>McNeill</surname><given-names>J</given-names></name><name name-style="western"><surname>Monro</surname><given-names>AM</given-names></name><name name-style="western"><surname>Prado</surname><given-names>J</given-names></name><name name-style="western"><surname>Price</surname><given-names>MJ</given-names></name><name name-style="western"><surname>Smith</surname><given-names>GF</given-names></name></person-group> (<role>Eds</role>) (<year>2018</year>) International Code of Nomenclature for algae, fungi, and plants (Shenzhen Code): Adopted by the Nineteenth International Botanical Congress Shenzhen, China, July 2017. Regnum Vegetabile 159. Koeltz Botanical Books, Glashütten. <ext-link xlink:type="simple" ext-link-type="doi" xlink:href="10.12705/Code.2018">https://doi.org/10.12705/Code.2018</ext-link></mixed-citation></ref><ref id="B67"><mixed-citation xmlns:xlink="http://www.w3.org/1999/xlink" xlink:type="simple"><person-group><name name-style="western"><surname>Wilson</surname><given-names>PG</given-names></name></person-group> (<year>1984</year>) <article-title><tp:taxon-name><tp:taxon-name-part taxon-name-part-type="family">Chenopodiaceae</tp:taxon-name-part></tp:taxon-name>.</article-title> In: <person-group><name name-style="western"><surname>George</surname><given-names>AS</given-names></name></person-group> (<role>Ed.</role>) <issue-title>Flora of Australia, Vol.</issue-title><source>4. Australian Government Publishing Service, Canberra</source>, <fpage>81</fpage>–<lpage>317</lpage>.</mixed-citation></ref><ref id="B51"><mixed-citation xmlns:xlink="http://www.w3.org/1999/xlink" xlink:type="simple"><person-group><name name-style="western"><surname>Sukhorukov</surname><given-names>AP</given-names></name></person-group> (<year>2014</year>) The carpology of the <tp:taxon-name><tp:taxon-name-part taxon-name-part-type="family">Chenopodiaceae</tp:taxon-name-part></tp:taxon-name> with reference to the phylogeny, systematics and diagnostics of its representatives. Grif &amp; Co., Tula. [in Russian with English summary]</mixed-citation></ref></ref-list></tp:taxon-treatment>
